# Supplementary material for: Effects of Environmental and Socioeconomic Inequalities on Health Outcomes: A Multi-Region Time-Series Study
Source: Int J Environ Res Public Health. 2022 Dec 9;19(24):16521. doi: 10.3390/ijerph192416521 (PMC9778807; doi:10.3390/ijerph192416521)
Supplement: Supplementary file 1 [file ijerph-19-16521-s001.zip]

Archive with 1 entries (1 files):
- ijerph-2035968-supplementary.pdf
